# Supplementary material for: Time evolution of Fukushima-derived radiocesium in the western subtropical gyre of the North Pacific Ocean by 2017
Source: J Radioanal Nucl Chem. 2018 Aug 21;318(3):2181–7. doi: 10.1007/s10967-018-6133-5 (PMC6267151; doi:10.1007/s10967-018-6133-5)
Supplement: Supplementary file 1 — Supplementary material 1 (XLSX 22 kb) [file 10967_2018_6133_MOESM1_ESM.xlsx]

## Sheet: Title
Supplementary data
Time evolution of Fukushima-derived radiocesium in the western subtropical gyre of the North Pacific Ocean by 2017
Yuichiro Kumamoto1,*, Michio Aoyama2,, Yasunori Hamajima3, Eitaro Oka4, Akihiko Murata1
1 Research and Development Center for Global Change, Japan Agency for Marine-Earth Science and Technology, 2-15 Natushima-cho, Yokosuka, Kanagawa 237-0061, Japan.
2 Institute of Environmental Radioactivity, Fukushima University, 1-1 Kanayagawa, Fukushima, Fukushima 960-1296, Japan.
3 Low Level Radioactivity Laboratory, Kanazawa University, Wake, Nomi, Ishikawa 923-1224, Japan.
4 Atmosphere and Ocean Research Institute, The University of Tokyo, 5-1-5 Kashiwanoha, Kashiwa, Chiba 277-8564, Japan.
* Corresponding author. Tel.: +81 46 867 9505; fax: +81 46 867 9835. E-mail address: kumamoto@jamstec.go.jp (Y. Kumamoto).

## Sheet: Supplementary Table S1
Supplementary Table. 134Cs and 137Cs activity concentrations in seawater samples from the western North Pacific in 2015, 2016, and 2017
No	Sample ID	Cruise	Station	Lat. °N (dec deg.)	Long. °E (dec deg.)	Date (UTC)	Time (UTC)	Collection Methods	Depth (m)	Potential Temperature (ITS-90, °C)	Salinity (PSS-78)	Potential Density Anomaly (σθ, kg m–3)	134Cs (Bq m–3) at sampling			137Cs (Bq m–3) at sampling			134Cs (Bq m–3) at 11 March 2011			137Cs (Bq m–3) at 11 March 2011			Analysis Laboratory*
1	#1345	KS-15-14	C001	32.18	145.73	2015-10-23	23:03:00	bucket	0	24.93	34.563	23.03	0.49	±	0.16	2.38	±	0.13	2.33	±	0.74	2.64	±	0.14	MIO/JAMSTEC
2	#1344	KS-15-14	C001	32.18	145.73	2015-10-23	23:03:00	niskin	51	24.9	34.561	23.04	0.43	±	0.14	2.38	±	0.12	2.04	±	0.65	2.64	±	0.13	MIO/JAMSTEC
3	#1343	KS-15-14	C001	32.18	145.73	2015-10-23	23:03:00	niskin	100	19.31	34.806	24.79	0.37	±	0.11	3.03	±	0.13	1.74	±	0.5	3.37	±	0.14	MIO/JAMSTEC
4	#1342	KS-15-14	C001	32.18	145.73	2015-10-23	23:03:00	niskin	150	17.69	34.76	25.16	0.64	±	0.15	3.31	±	0.15	3.04	±	0.7	3.68	±	0.16	MIO/JAMSTEC
5	#1341	KS-15-14	C001	32.18	145.73	2015-10-23	23:03:00	niskin	201	17.17	34.745	25.28	0.66	±	0.17	3.34	±	0.16	3.09	±	0.8	3.72	±	0.18	MIO/JAMSTEC
6	#1340	KS-15-14	C001	32.18	145.73	2015-10-23	23:03:00	niskin	301	16.57	34.704	25.39	0.63	±	0.18	3.76	±	0.17	2.99	±	0.85	4.18	±	0.19	MIO/JAMSTEC
7	#1339	KS-15-14	C001	32.18	145.73	2015-10-23	23:03:00	niskin	401	14.85	34.553	25.66	0.78	±	0.19	3.77	±	0.18	3.68	±	0.89	4.2	±	0.2	MIO/JAMSTEC
8	#1338	KS-15-14	C001	32.18	145.73	2015-10-23	23:03:00	niskin	601	9.6	34.163	26.36	0.23	±	0.07	2.78	±	0.12	1.1	±	0.35	3.09	±	0.13	MIO/JAMSTEC
9	#1337	KS-15-14	C001	32.18	145.73	2015-10-23	23:03:00	niskin	801	5.32	34.056	26.89		<	0.34	1.03	±	0.06		<	1.6	1.14	±	0.07	MIO/JAMSTEC
10	#1530	KH-16-3	C01R	30.22	146.79	2016-06-02	16:02:00	pump	4	22.41	34.704	23.88	0.28	±	0.07	2.16	±	0.09	1.64	±	0.43	2.43	±	0.11	MIO/JAMSTEC
11	#1531	KH-16-3	C01R	30.22	146.79	2016-06-02	16:02:00	niskin	50	19.85	34.883	24.71	0.26	±	0.07	2.17	±	0.09	1.51	±	0.42	2.45	±	0.11	MIO/JAMSTEC
12	#1532	KH-16-3	C01R	30.22	146.79	2016-06-02	16:02:00	niskin	99	19.11	34.889	24.91	0.17	±	0.05	2.23	±	0.09	0.97	±	0.3	2.52	±	0.11	MIO/JAMSTEC
13	#1533	KH-16-3	C01R	30.22	146.79	2016-06-02	16:02:00	niskin	149	18.42	34.843	25.05	0.24	±	0.07	2.42	±	0.09	1.4	±	0.43	2.73	±	0.11	MIO/JAMSTEC
14	#1534	KH-16-3	C01R	30.22	146.79	2016-06-02	16:02:00	niskin	198	18.08	34.813	25.11	0.3	±	0.09	2.79	±	0.13	1.76	±	0.55	3.14	±	0.14	MIO/JAMSTEC
15	#1535	KH-16-3	C01R	30.22	146.79	2016-06-02	16:02:00	niskin	297	16.64	34.713	25.38	0.47	±	0.11	3.51	±	0.15	2.74	±	0.61	3.96	±	0.17	MIO/JAMSTEC
16	#1536	KH-16-3	C01R	30.22	146.79	2016-06-02	16:02:00	niskin	396	14.69	34.538	25.68	0.66	±	0.15	3.83	±	0.18	3.84	±	0.85	4.32	±	0.2	MIO/JAMSTEC
17	#1537	KH-16-3	C01R	30.22	146.79	2016-06-02	16:02:00	niskin	594	9.32	34.151	26.4	0.35	±	0.09	2.73	±	0.12	2	±	0.55	3.08	±	0.13	MIO/JAMSTEC
18	#1538	KH-16-3	C01R	30.22	146.79	2016-06-02	16:02:00	niskin	794	5.14	34.042	26.9		<	0.23	0.87	±	0.05		<	1.34	0.99	±	0.06	MIO/JAMSTEC
19	#1609	KM16-08	008	34	141.95	2016-09-14	15:23:00	niskin	6	28.06	34.524	22.02		<	0.23	1.55	±	0.07		<	1.47	1.76	±	0.08	MIO/JAMSTEC
20	#1608	KM16-08	008	34	141.95	2016-09-14	15:23:00	niskin	49	24.99	34.755	23.16	0.25	±	0.08	1.86	±	0.08	1.61	±	0.54	2.12	±	0.1	MIO/JAMSTEC
21	#1607	KM16-08	008	34	141.95	2016-09-14	15:23:00	niskin	99	20.72	34.878	24.48	0.39	±	0.07	2.21	±	0.09	2.48	±	0.47	2.51	±	0.11	MIO/JAMSTEC
22	#1606	KM16-08	008	34	141.95	2016-09-14	15:23:00	niskin	151	19.39	34.887	24.83	0.25	±	0.07	2.26	±	0.09	1.61	±	0.47	2.56	±	0.11	MIO/JAMSTEC
23	#1605	KM16-08	008	34	141.95	2016-09-14	15:23:00	niskin	200	18.81	34.856	24.96	0.27	±	0.07	2.48	±	0.11	1.75	±	0.47	2.82	±	0.12	MIO/JAMSTEC
24	#1604	KM16-08	008	34	141.95	2016-09-14	15:23:00	niskin	299	17.96	34.811	25.14	0.33	±	0.09	2.74	±	0.13	2.08	±	0.6	3.11	±	0.14	MIO/JAMSTEC
25	#1603	KM16-08	008	34	141.95	2016-09-14	15:23:00	niskin	400	16.56	34.694	25.38	0.53	±	0.12	3.93	±	0.17	3.36	±	0.74	4.47	±	0.19	MIO/JAMSTEC
26	#1602	KM16-08	008	34	141.95	2016-09-14	15:23:00	niskin	500	14.37	34.517	25.74	0.36	±	0.08	3.45	±	0.14	2.28	±	0.54	3.91	±	0.16	MIO/JAMSTEC
27	#1601	KM16-08	008	34	141.95	2016-09-14	15:23:00	niskin	600	11.97	34.361	26.1	0.4	±	0.11	2.97	±	0.14	2.55	±	0.67	3.37	±	0.16	MIO/JAMSTEC
28	#1600	KM16-08	008	34	141.95	2016-09-14	15:23:00	niskin	800	7.28	34.206	26.75		<	0.2	1.4	±	0.06		<	1.28	1.59	±	0.07	MIO/JAMSTEC
29	#1612	KS16-09	OK-14	24	131	2016-11-21	14:30:00	bucket	0	28.16	34.895	22.26		<	0.11	1.39	±	0.08		<	0.74	1.58	±	0.09	LLRL/KU
30	#1613	KS16-09	OK-14	24	131	2016-11-21	14:30:00	niskin	52	28.16	34.895	22.26		<	0.09	1.33	±	0.08		<	0.59	1.51	±	0.09	LLRL/KU
31	#1614	KS16-09	OK-14	24	131	2016-11-21	14:30:00	niskin	102	28.13	34.923	22.29		<	0.1	1.4	±	0.08		<	0.67	1.6	±	0.09	LLRL/KU
32	#1615	KS16-09	OK-14	24	131	2016-11-21	14:30:00	niskin	152	25.14	35.183	23.44		<	0.1	1.78	±	0.1		<	0.66	2.03	±	0.11	LLRL/KU
33	#1616	KS16-09	OK-14	24	131	2016-11-21	14:30:00	niskin	201	22.3	35.101	24.21	0.14	±	0.03	2.07	±	0.11	0.96	±	0.22	2.37	±	0.12	LLRL/KU
34	#1617	KS16-09	OK-14	24	131	2016-11-21	14:30:00	niskin	304	18.32	34.86	25.08	0.28	±	0.04	3.17	±	0.16	1.92	±	0.3	3.61	±	0.19	LLRL/KU
35	#1618	KS16-09	OK-14	24	131	2016-11-21	14:30:00	niskin	402	15.68	34.608	25.52	0.43	±	0.07	3.85	±	0.2	2.91	±	0.45	4.39	±	0.23	LLRL/KU
36	#1619	KS16-09	OK-14	24	131	2016-11-21	14:30:00	niskin	601	10.06	34.225	26.34	0.13	±	0.03	2.38	±	0.13	0.89	±	0.22	2.72	±	0.15	LLRL/KU
37	#1620	KS16-09	OK-14	24	131	2016-11-21	14:30:00	niskin	803	5.59	34.162	26.94		<	0.1	0.89	±	0.05		<	0.67	1.01	±	0.06	LLRL/KU
38	#1621	KS16-09	OK-3	25.9	128.15	2016-11-23	08:53:00	bucket	0	27.18	34.76	22.48		<	0.08	1.4	±	0.08		<	0.52	1.6	±	0.09	LLRL/KU
39	#1622	KS16-09	OK-3	25.9	128.15	2016-11-23	08:53:00	niskin	50	27.2	34.766	22.48		<	0.1	1.43	±	0.08		<	0.67	1.63	±	0.09	LLRL/KU
40	#1623	KS16-09	OK-3	25.9	128.15	2016-11-23	08:53:00	niskin	101	26.64	34.723	22.62	0.11	±	0.03	1.65	±	0.09	0.74	±	0.22	1.88	±	0.1	LLRL/KU
41	#1624	KS16-09	OK-3	25.9	128.15	2016-11-23	08:53:00	niskin	151	23.34	35.057	23.88	0.09	±	0.03	1.88	±	0.1	0.59	±	0.22	2.15	±	0.11	LLRL/KU
42	#1625	KS16-09	OK-3	25.9	128.15	2016-11-23	08:53:00	niskin	201	20.88	34.969	24.5	0.2	±	0.03	2.47	±	0.13	1.35	±	0.22	2.81	±	0.15	LLRL/KU
43	#1626	KS16-09	OK-3	25.9	128.15	2016-11-23	08:53:00	niskin	301	17.59	34.76	25.19	0.43	±	0.05	3.87	±	0.21	2.9	±	0.37	4.41	±	0.24	LLRL/KU
44	#1627	KS16-09	OK-3	25.9	128.15	2016-11-23	08:53:00	niskin	401	14.96	34.548	25.63	0.39	±	0.05	3.94	±	0.21	2.66	±	0.37	4.49	±	0.24	LLRL/KU
45	#1628	KS16-09	OK-3	25.9	128.15	2016-11-23	08:53:00	niskin	602	8.97	34.215	26.51		<	0.09	1.86	±	0.1		<	0.59	2.12	±	0.11	LLRL/KU
46	#1629	KS16-09	OK-3	25.9	128.15	2016-11-23	08:53:00	niskin	802	5.56	34.222	26.99		<	0.09	0.75	±	0.04		<	0.59	0.86	±	0.05	LLRL/KU
47	#1630	KM17-01	004	26.17	143.25	2017-01-08	11:00:00	bucket	0	22.52	34.93	24.02	0.24	±	0.08	2.13	±	0.1	1.72	±	0.6	2.44	±	0.11	MIO/JAMSTEC
48	#1631	KM17-01	004	26.17	143.25	2017-01-08	11:00:00	niskin	50	22.52	34.927	24.02	0.32	±	0.09	2.05	±	0.09	2.24	±	0.67	2.35	±	0.11	MIO/JAMSTEC
49	#1632	KM17-01	004	26.17	143.25	2017-01-08	11:00:00	niskin	100	21.5	34.91	24.29	0.3	±	0.08	2.44	±	0.11	2.09	±	0.6	2.79	±	0.12	MIO/JAMSTEC
50	#1633	KM17-01	004	26.17	143.25	2017-01-08	11:00:00	niskin	149	18.27	34.828	25.07	0.35	±	0.08	2.9	±	0.13	2.47	±	0.6	3.32	±	0.14	MIO/JAMSTEC
51	#1634	KM17-01	004	26.17	143.25	2017-01-08	11:00:00	niskin	200	17.38	34.764	25.24	0.35	±	0.07	3.28	±	0.13	2.47	±	0.52	3.75	±	0.15	MIO/JAMSTEC
52	#1635	KM17-01	004	26.17	143.25	2017-01-08	11:00:00	niskin	299	15.96	34.645	25.48	0.34	±	0.08	3.67	±	0.15	2.4	±	0.6	4.2	±	0.17	MIO/JAMSTEC
53	#1636	KM17-01	004	26.17	143.25	2017-01-08	11:00:00	niskin	400	12.89	34.407	25.95	0.58	±	0.11	3.25	±	0.14	4.12	±	0.75	3.72	±	0.16	MIO/JAMSTEC
54	#1637	KM17-01	004	26.17	143.25	2017-01-08	11:00:00	niskin	500	10.06	34.214	26.33	0.3	±	0.08	2.61	±	0.12	2.09	±	0.6	2.98	±	0.13	MIO/JAMSTEC
	* MIO/JAMSTEC: the Mutsu Institute for Oceanography at Japan Agency for Marine-Earth Science and Technology, LLRL/KU: Low Level Radioactivity Laboratory / Kanazawa University,
